# Supplementary material for: Anticancer Activity of Jania rubens in HCT-116 Cells via EMT Suppression, TET Downregulation, and ROS-Mediated Cytotoxicity
Source: Biomolecules. 2025 Sep 25;15(10):1361. doi: 10.3390/biom15101361 (PMC12563589; doi:10.3390/biom15101361)
Supplement: Supplementary file 1 [file biomolecules-15-01361-s001.zip]

Archive with 1 entries (1 files):
- biomolecules-3818213-Supplementary Materials.pdf
